# Supplementary material for: Genetic loci regulating cadmium content in rice grains
Source: Euphytica. 2021 Feb 10;217(3):35. doi: 10.1007/s10681-020-02752-1 (PMC7875855; doi:10.1007/s10681-020-02752-1)
Supplement: Supplementary file 3 — Grain cadmium QTLs in other studies (XLSX 27 kb) [file 10681_2020_2752_MOESM3_ESM.xlsx]

## Sheet: Sheet1
Supplementary Table 1: Cadmium concentration values (mean of at least three replicates)
BAAP no.	cultivar name	Grain cadmium (ug/kg) AWD year 1	Grain cadmium (ug/kg) CF year 1	Grain cadmium (ug/kg) AWD year 2	Grain cadmium (ug/kg) CF year 2
1	ASSAM 4(BORO)	11.47	8.71	11.91	6.443
2	ARC 5959	19.55	16.28	35.77	20.07
3	ARC 5960	12.178	12.49	29	-
4	ARC 5977	14.89	11.89	35.01	14.07
5	ARC 6000	19.45	19.626	31.51	19
6	ARC 6240	14.3	9.76	23.1	11.59
7	ARC 7325	22.38	12.23	19.2	9.69
8	ARC 10958	20.2	10.491	23.03	9.79
9	AS 2	19.98	13.45	-	-
10	ARC 10392	11.388	9.54	16.92	8.83
11	ARC 11205	18.06	9.72	28.82	-
12	ARC 11340	16.06	10.691	15.99	11.16
13	ARC 11600	13.746	11.5	28.68	10.32
14	AUS MURALI	26.33	13.67	28.79	9.62
15	BOWALIA	21.34	11.935	28.7	9.72
16	BOWALIA 2	21.95	14.98	28.93	10.32
17	AUS 12	19.93	12.11	23.89	9.63
18	AUS 16	15.13	12.76	22.42	15.68
19	AUS 22	11.572	9.979	25.43	11.43
20	AUS 28	-	-	-	-
21	AUS 29	16.61	13.97	19.88	10.79
22	AUS 31	14.108	8.82	19.94	7.04
23	AUS 37	142.7	32.12	199.7	-
24	AUS 46	18.928	12.28	24.43	16.55
25	AUS 60	10.882	10.22	14.36	17.67
26	AUS 62	13	10.33	20.95	9.83
27	AUS 63	17.74	11.27	25.83	10.22
28	AUS 67	13.32	10.217	15.22	10.22
29	AUS 68	12.47	10.55	17.02	-
30	AUS 74	16.18	10.78	17.55	11.219
31	AUS 77	18.18	10.124	17.13	7.514
32	AUS 89	16.663	14.32	30.56	36.8
33	AUS 93	15	12.52	20.28	8.277
34	AUS 96	19.47	10.786	32.56	13.47
35	AUS 99	11.597	-	16.07	9.63
36	AUS 100	16.7	9.59	22.42	9.62
37	AUS 105	17.05	12.1	27.022	14.99
38	AUS 125	14.97	11.02	15	9.57
39	AUS 127	16.6	9.955	18.98	9
40	AUS 130	15.92	12.824	18.16	12.45
41	AUS 131	16.08	11.03	21.7	8.39
42	AUS 136	18.01	13.668	19.42	11.65
43	AUS 151	17.4	13.83	-	-
44	AUS 152	10.382	10.92	20.74	-
45	AUS 154	16.97	12.77	24.45	9.49
46	AUS 169	14.54	14.35	20.153	9.96
47	AUS 175	11.97	8.999	16.405	7.748
48	AUS 180	18.83	11.67	20.04	10.385
49	AUS 204	13.551	11.047	21.96	9.748
50	AUS 209	-	-	-	-
51	AUS 210	-	-	-	-
52	AUS 228	18.75	14.143	28.09	21.45
53	AUS 267	19.19	9.138	27.74	9.18
54	AUS 268	20.58	15.08	32.48	11.64
55	AUS 273	12.84	11.78	28.59	8.43
56	AUS 277	17.34	10.67	30.32	8.592
57	AUS 280	18.99	10.83	22.1	-
58	AUS 283	16.92	8.758	20.02	11.12
59	AUS 293	15.31	12.8	14.77	9.07
60	AUS 294	11.999	-	17.761	5.979
61	AUS 298	-	-	-	-
62	AUS 309	13.37	10.55	-	-
63	AUS 314	18.699	14.9	32.84	9.07
64	AUS 317	12.504	12.936	24.3	19.4
65	AUS 321	11.643	-	20.21	9.26
66	AUS 323	12.9	8.21	14.91	6.932
67	AUS 328	15.56	11.04	31.45	12.1
68	AUS 335	14.38	13.45	18.5	13.28
69	AUS 350	13.15	10.02	17.96	8.17
70	AUS 353	19.12	15.74	-	-
71	AUS 354	21.06	11.243	22.03	9.23
72	AUS 361	18.72	11.73	24.49	18.11
73	AUS 362	17.89	14.582	40.08	12.91
74	AUS 364	9.63	7.007	14.16	6.84
75	AUS 366	12.52	9.03	24.45	8.97
76	AUS 369	13.662	12.76	20.18	-
77	AUS 382	16.81	15.36	-	-
78	AUS 385	14.78	10.595	21.11	9.88
79	AUS 391	14.98	9.622	14.085	8.549
80	AUS 401	13.11	10.99	21.97	7.462
81	AUS 411	15.98	10.71	12.75	10.71
82	AUS 414	17.03	10.204	36.32	14.2
83	AUS 415	12.854	9.277	12.93	9.78
84	AUS 417	13.79	11.49	20.8	14.3
85	AUS 420	24.05	15.074	48.81	15.2
86	AUS 435	16.61	13.61	21.98	-
87	AUS 440	21.48	13.69	30.57	19.74
88	AUS 453	14.76	12.65	32.83	18.43
89	AUS 455	16.896	13.262	19.52	9.665
90	AUS 462	16.597	11.96	26.07	12.36
91	AUS 464	14.55	10.341	18.36	11.64
92	BORO 354	10.397	8.238	18.97	9.164
93	BALAM AUS	12.552	9.95	22.12	9.076
94	BORO	19.23	11.47	27.33	12.79
95	BORO BLACK	-	-	-	-
96	BCULARN	20.3	16.56	24.05	7.69
97	AUSMERI	18.08	12.58	18.97	5.191
98	ARC 14108	16.92	10.36	20.69	12.45
99	ARC 14855	29.21	14.74	35.451	19.16
100	ARC 14915	12.13	-	10.43	7.041
101	ARC 14950	15.79	-	24.04	12.49
102	ARC 14965	28.2	10.38	26.6	11.89
103	ARC 14969	16.05	11.47	19.01	14.11
104	ARC 7098	19.16	-	21.66	-
105	BROWN GORA S.B. 92	17.72	12.07	25.32	11.62
106	AUS PADDY(BLACK)	19.77	10.43	13.98	9.56
107	AUS PADDY(WHITE)	12.51	12.17	14.35	8.913
108	ANJANI	16.68	8.814	16.69	10.45
109	BAUSPHR	14.457	12.37	28.35	16.38
110	BIR CONA	21.11	11.77	21.02	12.55
111	AUS KUSHI	14.79	9.83	17.09	12
112	MTU18	-	-	-	-
113	SLO 19	-	10.178	-	15.86
114	EARLY SUTARSAR 39	14.45	12.24	18.91	16.32
115	PHULPATTAS 72	12.95	10.07	25.58	18.58
116	DA 12	18.48	11.43	18.56	9.79
117	KADA-68-1	26.4	11.16	17.7	13.62
118	DF3	18.71	11.37	28.12	12.07
119	CTG250	14.4	12.3	16.02	10.6
120	JW102	27.826	10.032	27.53	16.36
121	KHAILAORGOABEZ	12.429	8.851	11.945	6.009
122	KELE(AUS)	24.05	14.63	23.09	11.5
123	CHAMKA	24.23	10.582	16.54	10.27
124	KALOSHAITA	22.44	10.387	25.5	9.42
125	KUMBI	13.59	7.961	17.74	8.942
126	MUNSHISHAIL	13.77	11.58	19.09	16.41
127	SHONI	14.24	9.33	18.44	14.58
128	PURA NUKNA	15.92	10.582	17.93	7.758
129	CUNAIL	17.88	13.621	-	8.378
130	FAISHA MANSA	-	-	-	-
131	KANCHA NONI	19.28	12.18	31.56	14.85
132	PHUL DUMRA	16.708	-	20.37	7.78
133	DHALIBORO 105-2	13.483	9.23	15.56	7.06
134	DHALIBORO 111-3	14.72	11.212	16.82	12.21
135	KALIBORO 2-2	10.064	10.67	11.69	7.643
136	KALIBORO 26	11.203	8.299	10.37	6.982
137	KALIBORO 41-1	12.44	11.154	-	-
138	KALIBORO 80-3	13.02	11.12	11.14	7.97
139	KALIBORO 138-2	15.275	10.69	16.62	7.168
140	KALIBORO 704	13.03	11.12	-	-
141	KAL BURI	26.95	11.42	26.29	14.95
142	SHADA BORO	17.63	12.88	10.86	11.56
143	JAGAL-1640 A	16.67	12.5	14.91	9.3
144	CHANDRA KANA	21.39	11.64	21.49	11.77
145	CHANDRA MUKHI	20.39	12.35	15.42	10.81
146	GOHAMA BHADRI	17.94	10.389	21.38	11.015
147	HIJLI	16.04	13.05	35.63	11.043
148	JAGAL	9.708	-	18.89	23.02
149	JATI AUS	21.94	15.67	41.7	15.25
150	KALINDI	30.35	14.27	30.03	19.24
151	KALO BIRA	10.425	8.098	16.75	6.81
152	KELE BARI	10.643	8.824	-	-
153	KHASHIA PANJA	18.07	10.75	28.86	18.05
154	KUBIL RASH	16.53	10.76	27.46	-
155	M 136-20	22.73	-	33.03	22.12
156	NAI DUMUR	16.57	12.09	21.82	-
157	PADMA SAIL	15.105	11.167	29.53	22.29
158	SHAMLA MEGHI	23.96	14.64	27.79	18.23
159	SHETE BHADO	21.48	8.79	25.13	10.855
160	SOA MUKHI	17.08	12.24	44.68	-
161	SOASI	20.424	11.43	-	-
162	SXC290	17.7	11.59	15.3	11.36
163	HABIGANJ BORO 2	22.96	14.02	54.02	19.54
164	SORIBHOG	14.783	8.322	25.45	9.69
165	DESHI BORO	19.268	11.91	10.652	8.152
166	JAGLE BORO	13.085	12.15	-	-
167	SORISHAFUL	20.08	8.58	17.37	11.69
168	KADA-176-12	20.984	11.79	28.04	9.25
169	DHALAI KACHARI	17.44	9.374	25.66	25.8
170	GOTA LEMMA	18.11	10.614	30.88	13.87
171	MOTZHUL	-	-	-	-
172	CN2-175-5-31	14.06	11.6	18.15	6.096
173	DHINGHA	13.067	7.815	14.8	11.63
174	DA2	16.32	12.02	11.48	6.642
175	GOUERISAIL	65.68	23.49	251.1	26.05
176	Code No BI 93	20.03	13.405	33.8	11.1
177	KALI AUS	22.72	-	23.9	9.653
178	PARBATJIRA	12.351	-	18.47	13.29
179	SATHA	11.079	9.653	22.95	9.72
180	DULAAUS	27.66	-	23.96	21.37
181	CHINGER	18.2	-	29.95	11.7
182	RAJBHOG	17.91	11.85	20.02	-
183	T 65	13.83	-	-	-
184	SAITA BORO	11.846	9.394	-	-
185	KUDA	17.85	9.84	33.39	19.3
186	JABAR SAIL	15.9	11.978	38.84	20.78
187	KALASU	20.68	-	16.27	7.407
188	JABOR SAIL	18.23	14.07	23.49	11.6
189	DUBHI GORA	12.96	-	17.32	8.06
190	NAGRI	-	-	21.47	11.54
191	DJ29	15.479	-	19.62	11.54
192	CHENGRI 1	17.54	11.34	23.18	11.45
193	LALI BORO	19.387	14.98	-	-
194	JABAHUL	16.95	13.07	20.35	11.31
195	RAJ MUNDO	12.57	-	15.91	7.95
196	TEPA BORO 508	20.227	19.25	94	57.11
197	W 418	22.87	15.7	27.46	10.804
198	WHITE DUBHI	18.22	12.76	21.11	10.57
199	ARC 7229	17.21	11.36	73.3	-
200	BJ 1	17.841	14.25	76.75	12.25
201	Black Gora	38.4	11.88	18.8	13.02
202	Dhala Shaitta	13.21	10.099	-	-
203	DV85	20.76	16.66	34.01	11.65
204	DZ78	12.55	8.885	18.1	9.54
205	Jhona 349	13.893	10.39	20.01	15.68
206	Kalamkati	16.17	10.99	25.93	12.03
207	Kasalath	15.69	12.64	26.81	7.043
208	T 1	14.26	12.19	17.26	-
209	T26	13.55	12.662	18.65	12.79
210	ARC 6578	20.02	14.68	31.42	-
211	CTG 1516	19.42	14.19	32.74	8.69
212	DD 62	21.03	13.49	46.51	9.34
213	DJ 123	12.72	8.96	14.72	8.53
214	DJ 24	-	11.53	20.18	22.7
215	DM 43	19.05	12.47	35.96	11.61
216	DM 56	19.15	15.39	29.14	27.03
217	DM 59	15.7	-	38.11	10.808
218	DNJ 140	14.429	10.92	18.34	13.28
219	DV 123	16.09	10.964	43.45	27.42
220	Ghorbhai	15.94	11.398	27.23	12.74
221	Goria	22.05	11.796	24.08	11.29
222	Jamir	10.06	9.91	8.859	6.08
223	Kachilon	21.4	11.083	34.44	-
224	DZ 193	12.926	7.949	12.49	9.33
225	Karkati 87	13.68	10.98	12.34	8.1
226	ARC 10376	19.17	10.15	28.7	9.59
227	9524	21.16	17.13	32.66	33.26
228	Surjamkuhi	14.594	9.52	22.34	13.29
229	PTB 30	14.55	10.922	19.47	11.43
230	Bawoi	18.462	12.18	20.94	7.093
231	Lakhai	16.264	13.612	16.4	12.24
232	Boraya	-	-	-	-
233	Bogura	12.579	13.42	13.633	7.65
234	Lahaya	15.252	10.708	16.24	10.98
235	Deshi boro	16.552	13.52	12.61	6.647
236	Tupa	16.46	11.204	-	-
237	Chhola boro	22.09	15.3	17.496	12.38
238	Chhola boro(2)	12.39	8.875	11.89	6.32
239	Lafai	15.43	11.653	11.16	8.76
240	Omni boro	-	-	-	-
241	Chaili boroi	14.25	9.316	-	-
242	Sada boro	14.478	8.306	15.58	6.854
243	Gobir sail	9.587	8.69	11.75	8.35
244	Dumsia 81	-	-	-	-
245	Tulsi boro	11.57	11.13	-	-
246	Gachi	-	8.426	21.12	8.96
247	Gul tepi	-	-	-	-
248	Rata boro	72.62	25.828	99.54	18.19
249	Choudhury sail	-	-	-	-
250	Bachi boro	14.2	9.434	22.8	10.98
251	Lara	-	-	-	-
252	Asahi	13.86	8.588	10.305	7.584
253	BR 3	28.1	14.64	108.7	59.43
254	BR 6	16.04	9.294	21.7	15.43
255	BR 16	-	16.9	-	-
256	BRRI dhan 28	16.88	11.259	27.67	19.5
257	BRRI dhan45	16.85	9.36	23.08	11.8
258	BRRI dhan47	18.46	10.353	25.41	19.32
259	BRRI dhan50	16.14	12.99	-	-
260	BINA dhan 5	18.38	12.34	48.17	37.2
261	Iratom 24	20.02	12.077	61.82	35.4
262	IARI 6626	21.4	15.34	29.32	-
263	IARI 7449	14.65	14.546	-	-
264	Purple Puttu	-	-	-	-
265	P 79	9.782	-	13.95	11.5
266	Polman	22.46	-	22.54	21.7
267	DJ 53	14.86	13.46	20.1	-
268	Ziri	15.44	11.968	-	-
269	IARI 6621	19.52	14.11	26.18	23.58
270	P 32	14.42	-	28.35	10.12
271	99216	15.18	12.68	23.01	-
272	NP 97	16.93	11.2	24.56	17.74
273	DV 118	-	-	23.39	9.495
274	Pachodi 427	29.13	11.66	42.1	9.625
275	Bowalia	19.36	11.204	25.02	10.59
276	ARC 10303	-	-	-	-
277	ARC 10378	27.76	9.55	34.16	14.95
278	DA 24	11.99	10.363	18.45	8.44
279	Thubri	15.802	10.141	22.72	8.201
280	Fulbadam	16.65	11.15	26.4	8.88
281	AZUCENA	-	-	-	-
282	DOM SUFID	-	14.62	86.2	20.2
283	DULAR	12.88	-	14.67	8.36
284	FR 13 A	13.16	-	46.72	31.14
285	IR 64-21	18.81	12.27	21.91	-
286	LI-JIANG-XIN-TUAN-HEI-GU	12.19	-	17.18	-
287	M 202	11.18	-	16.04	-
288	MINGHUI 63	13.1	-	35.26	25.38
289	MOROBEREKAN	11.02	-	23.61	-
290	N 22	12.249	-	24.16	14.79
291	NIPPONBARE	10.62	5.575	-	-
292	POKKALI	14.45	-	27.62	-
293	SADU CHO	19.73	13.21	-	-
294	SANHUANGZHAN NO 2	16.666	16.69	-	-
295	SWARNA	-	-	-	-
296	TAINUNG 67	15.699	8.59	-	-
297	ZHENSHAN 97 B	11.432	8.646	15.35	11.66
298	ASWINA	10.955	9.403	22.1	9.293
299	CYPRESS	12.45	-	24.82	-
300	RAYADA	-	-	-	-
