# Supplementary material for: Genetic loci regulating cadmium content in rice grains
Source: Euphytica. 2021 Feb 10;217(3):35. doi: 10.1007/s10681-020-02752-1 (PMC7875855; doi:10.1007/s10681-020-02752-1)
Supplement: Supplementary file 4 — Supplementary file4 (XLSX 19 kb) [file 10681_2020_2752_MOESM4_ESM.xlsx]

## Sheet: QTLs based on CLUMP
QTL	Clump Group	Trait	CHR	F	Most significant SNP	BP	Mb	P	TOTAL number of SNPs
1	AWD1_1	AWD1	1	1	1:1595062	1595062	1.59506	8.5e-08	71
	CF1_1	CF1	1	1	1:1595062	1595062	1.59506	4.83e-09	71
2	AWD1_2	AWD1	1	1	1:5862616	5862616	5.86262	1.89e-07	7
3	AWD1_3	AWD1	1	1	1:27894565	27894565	27.8946	2.11e-07	7
	CF2_1	CF2	1	1	1:27894565	27894565	27.8946	1.18e-07	8
4	AWD2_1	AWD2	2	1	2:65306	65306	0.065306	1.13e-07	9
5	AWD2_2	AWD2	2	1	2:476757	476757	0.476757	9.87e-07	288
6	AWD2_3	AWD2	2	1	2:993583	993583	0.993583	1.03e-07	616
7	AWD2_4	AWD2	2	1	2:6919557	6919557	6.91956	8.33e-07	306
8	AWD1_4	AWD1	2	1	2:15716751	15716751	15.7168	7.24e-12	2
9	CF2_2	CF2	2	1	2:23605546	23605546	23.6055	1.28e-07	513
10	AWD2_5	AWD2	2	1	2:30623392	30623392	30.6234	3.62e-08	546
11	AWD2_6	AWD2	2	1	2:35933421	35933421	35.9334	9.93e-09	846
12	AWD1_5	AWD1	3	1	3:10062093	10062093	10.0621	6.81e-12	2
	CF1_2	CF1	3	1	3:10062094	10062094	10.0621	5.34e-08	2
13	AWD2_7	AWD2	3	1	3:14679414	14679414	14.6794	3.07e-21	23
	CF2_3	CF2	3	1	3:14679455	14679455	14.6795	7.64e-08	26
14	CF2_4	CF2	4	1	4:16041564	16041564	16.0416	1.88e-10	32
15	AWD1_6	AWD1	4	1	4:19658886	19658886	19.6589	2.61e-10	10
	AWD2_8	AWD2	4	1	4:19658886	19658886	19.6589	1.06e-11	10
16	AWD1_7	AWD1	4	1	4:20635562	20635562	20.6356	1.01e-07	92
	CF1_3	CF1	4	1	4:20679541	20679541	20.6795	3.95e-08	113
17	CF2_5	CF2	4	1	4:21816201	21816201	21.8162	1.17e-07	1856
18	CF2_6	CF2	5	1	5:2107107	2107107	2.10711	7.48e-09	90
19	AWD2_9	AWD2	5	1	5:8177264	8177264	8.17726	1.38e-07	2694
20	CF1_4	CF1	5	1	5:8662410	8662410	8.66241	3.07e-07	3345
	AWD1_8	AWD1	5	1	5:8662770	8662770	8.66277	1.84e-07	1922
	AWD2_10	AWD2	5	1	5:8734104	8734104	8.7341	9.5e-07	2028
21	AWD2_11	AWD2	5	1	5:9046408	9046408	9.04641	6.46e-08	2461
22	AWD2_12	AWD2	5	1	5:9720625	9720625	9.72063	5.96e-08	1278
23	AWD2_13	AWD2	5	1	5:11029007	11029007	11.029	1.39e-09	1984
24	AWD2_14	AWD2	5	1	5:11666814	11666814	11.6668	1.39e-09	1724
25	AWD2_15	AWD2	5	1	5:12015145	12015145	12.0151	8.9e-09	1286
26	AWD2_16	AWD2	5	1	5:12796167	12796167	12.7962	1.39e-09	1919
27	AWD2_17	AWD2	5	1	5:13183941	13183941	13.1839	3.56e-11	1658
28	AWD2_18	AWD2	5	1	5:13446417	13446417	13.4464	1.64e-08	1409
29	CF2_7	CF2	6	1	6:6645511	6645511	6.64551	1.83e-09	6
30	AWD1_9	AWD1	6	1	6:8036897	8036897	8.0369	7.17e-14	102
	CF1_5	CF1	6	1	6:8115432	8115432	8.11543	4.26e-08	271
31	AWD1_10	AWD1	6	1	6:8385252	8385252	8.38525	1.52e-14	102
	CF1_6	CF1	6	1	6:8398454	8398454	8.39845	1.92e-07	20
32	CF1_7	CF1	6	1	6:8836677	8836677	8.83668	7.53e-08	40
	AWD1_11	AWD1	6	1	6:8874328	8874328	8.87433	6.44e-21	5
33	CF2_8	CF2	6	1	6:9377666	9377666	9.37767	1.53e-07	95
34	AWD1_12	AWD1	6	1	6:13933664	13933664	13.9337	1.21e-09	17
35	AWD1_13	AWD1	6	1	6:16753893	16753893	16.7539	1.45e-13	26
36	AWD2_19	AWD2	6	1	6:20932119	20932119	20.9321	5.33e-11	742
37	AWD2_20	AWD2	7	1	7:6750746	6750746	6.75075	6.45e-07	1257
38	AWD2_21	AWD2	7	1	7:7260062	7260062	7.26006	2.46e-10	484
	CF1_8	CF1	7	1	7:7260272	7260272	7.26027	7.37e-08	3255
	AWD1_14	AWD1	7	1	7:7365811	7365811	7.36581	6.91e-09	516
	CF1_9	CF1	7	1	7:7366809	7366809	7.36681	8.91e-13	526
	AWD2_22	AWD2	7	1	7:7592965	7592965	7.59297	8.32e-09	227
	CF1_10	CF1	7	1	7:7616144	7616144	7.61614	8.65e-08	163
	AWD1_15	AWD1	7	1	7:7719600	7719600	7.7196	8.59e-07	2968
	AWD1_16	AWD1	7	1	7:7726443	7726443	7.72644	4.2e-08	171
	CF1_11	CF1	7	1	7:7738826	7738826	7.73883	4.5e-09	2916
39	CF1_12	CF1	7	1	7:8020482	8020482	8.02048	1.03e-08	1032
40	CF1_13	CF1	7	1	7:8124658	8124658	8.12466	2.63e-07	51
	AWD1_17	AWD1	7	1	7:8168123	8168123	8.16812	1.22e-08	376
41	CF1_14	CF1	7	1	7:8374252	8374252	8.37425	4.48e-09	2638
	CF1_15	CF1	7	1	7:8394454	8394454	8.39445	2.85e-11	531
	AWD1_18	AWD1	7	1	7:8431235	8431235	8.43123	9.74e-08	190
	AWD1_19	AWD1	7	1	7:8563410	8563410	8.56341	7.04e-07	423
	CF1_16	CF1	7	1	7:8596536	8596536	8.59654	2.95e-07	221
	AWD2_23	AWD2	7	1	7:8632854	8632854	8.63285	8.74e-07	584
	CF1_17	CF1	7	1	7:8756987	8756987	8.75699	3.38e-07	1094
	AWD1_20	AWD1	7	1	7:8787210	8787210	8.78721	9.55e-11	217
	AWD2_24	AWD2	7	1	7:8787210	8787210	8.78721	1.12e-09	161
	CF1_18	CF1	7	1	7:8787210	8787210	8.78721	8.75e-09	255
	CF1_19	CF1	7	1	7:8943318	8943318	8.94332	3.21e-09	127
	AWD2_25	AWD2	7	1	7:8988203	8988203	8.9882	5.07e-08	2879
	CF1_20	CF1	7	1	7:8988203	8988203	8.9882	1.36e-07	2711
	AWD1_21	AWD1	7	1	7:9016766	9016766	9.01677	2.9e-12	137
	AWD2_26	AWD2	7	1	7:9039963	9039963	9.03996	4.5e-16	137
	CF1_21	CF1	7	1	7:9040542	9040542	9.04054	2.04e-07	182
	AWD1_22	AWD1	7	1	7:9110318	9110318	9.11032	2.49e-08	2245
42	AWD2_27	AWD2	7	1	7:12681599	12681599	12.6816	3.73e-07	2446
42	AWD2_28	AWD2	7	1	7:15057700	15057700	15.0577	4.43e-08	22
44	AWD2_29	AWD2	7	1	7:25839033	25839033	25.839	5.45e-09	417
45	AWD2_30	AWD2	7	1	7:29060069	29060069	29.0601	3.48e-12	805
	AWD1_23	AWD1	7	1	7:29067603	29067603	29.0676	3.85e-10	536
	CF1_22	CF1	7	1	7:29067603	29067603	29.0676	3.37e-07	65
	AWD1_24	AWD1	7	1	7:29126396	29126396	29.1264	5.11e-11	290
	CF1_23	CF1	7	1	7:29140282	29140282	29.1403	3.21e-10	281
	AWD2_31	AWD2	7	1	7:29141600	29141600	29.1416	7.56e-09	112
46	AWD1_25	AWD1	8	1	8:6033950	6033950	6.03395	5.61e-08	173
47	AWD1_26	AWD1	8	1	8:11256645	11256645	11.2566	2.58e-07	7
48	AWD1_27	AWD1	8	1	8:13619234	13619234	13.6192	1.09e-07	2
49	AWD1_28	AWD1	9	1	9:11458056	11458056	11.4581	1.07e-07	342
	AWD2_32	AWD2	9	1	9:11458196	11458196	11.4582	4.02e-09	371
	CF2_9	CF2	9	1	9:11660093	11660093	11.6601	2.89e-07	63
50	AWD2_33	AWD2	9	1	9:14419903	14419903	14.4199	5.89e-07	67
51	CF2_10	CF2	9	1	9:19667890	19667890	19.6679	7.66e-07	47
	AWD1_29	AWD1	9	1	9:20435109	20435109	20.4351	5.68e-07	25
52	CF1_24	CF1	10	1	10:276969	276969	0.276969	9.78e-07	35
53	AWD2_34	AWD2	10	1	10:4058795	4058795	4.05879	1.1e-07	555
54	AWD1_30	AWD1	10	1	10:4602172	4602172	4.60217	3.58e-08	4
55	CF2_11	CF2	11	1	11:9754109	9754109	9.75411	3.65e-08	39
56	CF2_12	CF2	12	1	12:1892170	1892170	1.89217	4.71e-07	170
57	CF2_13	CF2	12	1	12:2177322	2177322	2.17732	6.74e-08	365
	AWD2_35	AWD2	12	1	12:2203948	2203948	2.20395	4.21e-09	387
58	AWD1_31	AWD1	12	1	12:5807885	5807885	5.80788	2.39e-10	2
