# Supplementary material for: Genetic loci regulating cadmium content in rice grains
Source: Euphytica. 2021 Feb 10;217(3):35. doi: 10.1007/s10681-020-02752-1 (PMC7875855; doi:10.1007/s10681-020-02752-1)
Supplement: Supplementary file 5 — Supplementary file5 (XLSX 13 kb) [file 10681_2020_2752_MOESM5_ESM.xlsx]

## Sheet: Sheet1
Supplementary Table 3 QTLs for Grain Cadmium revealed by GWAS previously					QTLs co-localising with those in the BAAP are highlighted in yellow.
Zhang et al., 2018			Zhao et al., 2018			Lui et al., 2019			Yan et al., 2019			Tan et al., 2020
Chromosome	Position (bp)		Chromosome	Position (bp)		Chromosome	Position (bp)		Chromosome	Position (bp)		Chromosome	Position (bp)
1	1,603,456∼1,905,348		1	41982531		1	42353720		2	8917944-8948626		1	20460242
1	8,542,202∼18,485,590		2	2060980		2	20966016		3	524008-994725		2	2027417
2	10,199,643∼18,518,546		2	4986931		2	28668374		3	1226698-1321665		3	6400471
2	25,207,241∼33,640,277		2	5523027		2	29764108		3	1685487-1902195		3	35612986
3	1,652,156∼2,158,456		2	23666135		2	22815803		4	27367827-27676641		4	28377620
3	3,337,100∼3,355,424		3	4848498		3	34372592		5	9294877-9573528		5	7363803
3	15,185,771∼29,212,237		3	5635117		3	20618258		5	9901903-10104887		7	7240776
3	29,214,304∼32,538,230		3	27195551		4	24658472		5	12012061-12199558		7	7517265
3	32,638,170∼35,155,759		4	20074216		6	26612873		6	178343-301812		7	9161046
4	1,112,387∼2,047,665		5	23588056		7	12537847		10	20011499-20355657		7	13633881
4	4,734,877∼5,034,318		7	7186204		8	6452520		10	20365322-20851319		7	22264978
4	5,302,854∼5,801,556		7	8263482		8	8507716					8	17535879
4	6,224,157∼6,246,104		7	18553958		9	6773610					8	21149583
4	16,868,613∼16,869,822		7	24677317		10	1060986					8	26968333
4	18,424,682∼18,529,758		7	27037840		11	3088095					11	2677155
4	26,418,529∼30,460,722		8	899377		12	21763816					11	3591088
5	1,142,167∼3,242,916		8	18365933		12	25564714					11	26445229
5	4,859,767∼4,870,282		8	27463194								12	8912819
5	8,264,080∼8,297,556		11	14891373								12	12985244
5	13,797,802∼14,052,508		11	25263712
5	14,065,017∼14,071,607
5	14,075,029∼16,119,884
5	16,818,124∼19,141,063
5	21,486,695∼23,456,509
6	4,365,001∼4,400,366
6	10,411,282∼11,457,254
6	22,117,058∼22,123,339
6	27,586,307∼27,591,921
6	27,919,935∼27,938,490
6	28,441,362∼29,887,070
7	9,491,735∼10,356,836
7	17,677,268∼24,927,574
8	098,858∼736,546
8	4,494,409∼7,760,106
8	24,758,957∼26,561,629
8	27,252,563∼27,275,319
8	27,313,865∼27,323,824
8	27,425,405∼27,460,834
8	27,501,982∼27,582,900
9	12,135,431∼12,165,192
9	12,405,421∼17,243,659
10	8,425,690∼14,527,032
10	16,043,069∼18,482,561
11	6,233,769∼6,354,200
11	8,096,875∼8,953,846
11	9,162,686∼9,204,553
11	9,396,989∼16,643,233
11	16,648,036∼16,691,008
11	16,774,292∼16,850,863
11	16,915,560∼20,181,453
11	23,757,657∼23,977,853
11	25,493,176∼27,669,556
12	1,615,274∼1,630,986
12	2,275,959∼2,471,184
12	2,956,398∼8,288,204
12	11,270,271∼11,777,847
12	12,194,972∼14,140,041
12	14,681,128∼15,757,691
12	15,804,848∼15,872,325
12	16,987,855∼17,467,228
12	24,218,754∼25,662,740
